# Supplementary material for: Neonicotinoids Interfere with Specific Components of Navigation in Honeybees
Source: PLoS One. 2014 Mar 19;9(3):e91364. doi: 10.1371/journal.pone.0091364 (PMC3960126; doi:10.1371/journal.pone.0091364)
Supplement: Archive S1 — This file archive contains 10 flight traces of control bees. (ZIP) [file pone.0091364.s001.zip]

Archive with 10 entries (10 files):
- control_S1/figureS01.gif
- control_S1/figureS02.gif
- control_S1/figureS03.gif
- control_S1/figureS04.gif
- control_S1/figureS05.gif
- control_S1/figureS06.gif
- control_S1/figureS07.gif
- control_S1/figureS08.gif
- control_S1/figureS09.gif
- control_S1/figureS10.gif
