# Supplementary material for: Neonicotinoids Interfere with Specific Components of Navigation in Honeybees
Source: PLoS One. 2014 Mar 19;9(3):e91364. doi: 10.1371/journal.pone.0091364 (PMC3960126; doi:10.1371/journal.pone.0091364)
Supplement: Archive S2 — This file archive contains 10 flight traces of clothianidin (0.2 µM) treated bees. (ZIP) [file pone.0091364.s002.zip]

Archive with 10 entries (10 files):
- clothianidin_S2/figureS11.gif
- clothianidin_S2/figureS12.gif
- clothianidin_S2/figureS13.gif
- clothianidin_S2/figureS14.gif
- clothianidin_S2/figureS15.gif
- clothianidin_S2/figureS16.gif
- clothianidin_S2/figureS17.gif
- clothianidin_S2/figureS18.gif
- clothianidin_S2/figureS19.gif
- clothianidin_S2/figureS20.gif
