# Supplementary material for: Neonicotinoids Interfere with Specific Components of Navigation in Honeybees
Source: PLoS One. 2014 Mar 19;9(3):e91364. doi: 10.1371/journal.pone.0091364 (PMC3960126; doi:10.1371/journal.pone.0091364)
Supplement: Archive S3 — This file archive contains 10 flight traces of imidacloprid (0.6 µM) treated bees. (ZIP) [file pone.0091364.s003.zip]

Archive with 10 entries (10 files):
- imidacloprid06_S3/figureS21.gif
- imidacloprid06_S3/figureS22.gif
- imidacloprid06_S3/figureS23.gif
- imidacloprid06_S3/figureS24.gif
- imidacloprid06_S3/figureS25.gif
- imidacloprid06_S3/figureS26.gif
- imidacloprid06_S3/figureS27.gif
- imidacloprid06_S3/figureS28.gif
- imidacloprid06_S3/figureS29.gif
- imidacloprid06_S3/figureS30.gif
