# Supplementary material for: Neonicotinoids Interfere with Specific Components of Navigation in Honeybees
Source: PLoS One. 2014 Mar 19;9(3):e91364. doi: 10.1371/journal.pone.0091364 (PMC3960126; doi:10.1371/journal.pone.0091364)
Supplement: Archive S4 — This file archive contains 5 flight traces of imidacloprid (0.9 µM) treated bees. (ZIP) [file pone.0091364.s004.zip]

Archive with 5 entries (5 files):
- imidacloprid09_S4/figureS31.gif
- imidacloprid09_S4/figureS32.gif
- imidacloprid09_S4/figureS33.gif
- imidacloprid09_S4/figureS34.gif
- imidacloprid09_S4/figureS35.gif
