# Supplementary material for: Neonicotinoids Interfere with Specific Components of Navigation in Honeybees
Source: PLoS One. 2014 Mar 19;9(3):e91364. doi: 10.1371/journal.pone.0091364 (PMC3960126; doi:10.1371/journal.pone.0091364)
Supplement: Archive S5 — This file archive contains 8 flight traces of thiacloprid (0.1 mM) treated bees. (ZIP) [file pone.0091364.s005.zip]

Archive with 8 entries (8 files):
- thiacloprid_S5/figureS36.gif
- thiacloprid_S5/figureS37.gif
- thiacloprid_S5/figureS38.gif
- thiacloprid_S5/figureS39.gif
- thiacloprid_S5/figureS40.gif
- thiacloprid_S5/figureS41.gif
- thiacloprid_S5/figureS42.gif
- thiacloprid_S5/figureS43.gif
